# Supplementary material for: APOE4 and sedentary lifestyle synergistically impair neurovascular function in the visual cortex of awake mice
Source: Commun Biol. 2025 Jan 29;8:144. doi: 10.1038/s42003-025-07585-z (PMC11779976; doi:10.1038/s42003-025-07585-z)
Supplement: Supplementary file 2 — Supplementary Data [file 42003_2025_7585_MOESM2_ESM.xlsx]

## Sheet: Supp Table 1
Supplementary Table 1: Statistical outputs from Figure 1
Figure Label	Experimental Groups	n mice	n data	Mean	SD	Test	Factor	F value	p-value
1F Mouse Weight	2m-E3EX	3	3	23.5	3.38	LMM with genotype, exercise and duration as fixed factors and anID as random factor	genotype	0.4099	0.5399
	2m-E3NOEX	3	3	23.3	3.72		exercise	0.2151	0.6551
	2m-E4EX	3	3	24.23	2.01		duration	44.2249	3.03188e-07
	2m-E4NOEX	3	3	26.53	5.44		genotype:exercise	0.0123	0.9143
	3m-E3EX	3	3	25.83	3.4		genotype:duration	1.5439	0.2437
	3m-E3NOEX	3	3	26.7	1.61		exercise:duration	0.0994	0.9059
	3m-E4EX	3	3	26.23	1.66		genotype:exercise:duration	1.6787	0.2179
	3m-E4NOEX	3	3	26.7	3.21
	6m-E3EX	3	3	28.03	2.7
	6m-E3NOEX	3	3	29.17	2.17
	6m-E4EX	3	3	29.6	3.15
	6m-E4NOEX	3	3	29.77	2.91
1I Exercise distance per day	start-E3EX	3	14	2586.03	414.24	LMM with genotype, exercise and duration as fixed factors and anID as random factor	genotype	0.06916	0.7961
	start-E3NOEX	5	23	1360.68	541.59		exercise	17.0102	0.0009
	start-E4EX	3	14	2884.53	470.13		duration	467.671	1.1456e-101
	start-E4NOEX	5	25	1321.29	1042.56		genotype:exercise	0.2073	0.6554
	4m-E3EX	3	15	881.11	351.78		genotype:duration	1.2689	0.26
	4m-E3NOEX	4	17	254.45	119.96		exercise:duration	43.7005	3.9985e-11
	4m-E4EX	4	18	383.17	345.9		genotype:exercise:duration	11.7951	0.0006

## Sheet: Supp Table 2
Supplementary Table 2: Statistical outputs for Figure 2
Figure Label	Experimental Groups	n mice	n data	Mean	SD	Test	Factor	F value	p-value
2B Capillary density	E3EX	4	9	1.53	0.63	LMM with genotype and exercise as fixed factors and anID as random factor	genotype	0.2425	0.6325
	E3NOEX	4	7	0.94	0.46		exercise	5.2076	0.0443
	E4EX	3	7	1.23	0.36		genotype:exercise	0.5054	0.4925
	E4NOEX	4	10	1	0.49
2C Pericyte density	E3EX	4	10	6.1	2.62	LMM with genotype and exercise as fixed factors; experimenter anID as random factors	genotype	0.8337	0.3666
	E3NOEX	3	16	4.46	0.83		exercise	3.5015	0.0721
	E4EX	2	5	5.09	2.83		genotype:exercise	1.1597	0.2879
	E4NOEX	3	19	4.39	0.68			0.8337	0.3666
2E Diameter at different distances from pericyte soma	0um - E3EX	4	271	4.27	1.23	LMM with genotype, exercise and distance as fixed factors; experimenter anID as random factors	Genotype	1.5536	0.252
	0um - E3NOEX	3	1191	3.82	1.13		Exercise	5.6936	0.0447
	0um - E4EX	2	155	4.42	1.21		Dist	3.7409	0.0106
	0um - E4NOEX	3	1134	4.11	1.07		Genotype:Exercise	0.0147	0.9068
	5um - E3EX	4	373	4.25	1.24		Genotype:Dist	0.0819	0.9699
	5um - E3NOEX	3	1909	3.82	1.13		Exercise:Dist	0.4777	0.6978
	5um - E4EX	2	221	4.39	1.21		Genotype:Exercise:Dist	0.1164	0.9505
	5um - E4NOEX	3	1865	4.1	1.07
	10um - E3EX	4	285	4.12	1.13
	10um - E3NOEX	3	1568	3.79	1.14
	10um - E4EX	2	174	4.34	1.19
	10um - E4NOEX	3	1544	4.05	1.08
	15um - E3EX	4	224	4.11	1.13
	15um - E3NOEX	3	1302	3.73	1.13
	15um - E4EX	2	142	4.33	1.27
	15um - E4NOEX	3	1327	4.02	1.01
2F Diameter at pericyte soma	E3EX	4	269	4.27	1.24	LMM with genotype and exercise as fixed factors; experimenter anID as random factors	genotype	3.4583	0.1055
	E3NOEX	3	1189	3.82	1.13		exercise	7.8451	0.0252
	E4EX	2	154	4.43	1.22		genotype:exercise	0.0124	0.9144
	E4NOEX	3	1133	4.11	1.07
2G Baseline capillary diameter as a whole	E3EX	5	12	3.33	0.29	LMM with genotype and exercise as fixed factors; experimenter and anID as random factors	genotype	1.0377	0.3379
	E3NOEX	3	16	3.04	0.21		exercise	5.0826	0.054
	E4EX	2	5	3.28	0.24		genotype:exercise	0.2312	0.6434
	E4NOEX	3	19	2.89	0.1
2H Flux baseline	1m-E3EX	19	19	1.03	0.33	LMM with genotype, exercise and duration as fixed factors and anID and mouse cohort as random factors	genotype	0.0794	0.7795
	1m-E3NOEX	7	7	1.03	0.22		exercise	0.0208	0.8861
	1m-E4EX	19	19	0.95	0.27		duration	0.5717	0.4545
	1m-E4NOEX	7	7	0.99	0.24		genotype:exercise	0.2757	0.6021
	4m-E3EX	11	11	0.98	0.31		genotype:duration	0.2542	0.6172
	4m-E3NOEX	6	6	0.92	0.27		exercise:duration	0.0133	0.9089
	4m-E4EX	9	9	0.95	0.3		genotype:exercise:duration	0.1783	0.6754
	4m-E4NOEX	6	6	1.01	0.5
2I HbT baseline	1m-E3EX	19	19	1.01	0.23	LMM with genotype, exercise and duration as fixed factors and anID and mouse cohort as random factors	genotype	0.3685	0.5466
	1m-E3NOEX	7	7	1.21	0.26		exercise	0.6301	0.4312
	1m-E4EX	19	19	1.11	0.31		duration	3.6141	0.0649
	1m-E4NOEX	7	7	1.03	0.28		genotype:exercise	0.835	0.3653
	4m-E3EX	11	11	0.99	0.22		genotype:duration	0.0003	0.9865
	4m-E3NOEX	6	6	1.05	0.17		exercise:duration	0.0082	0.9285
	4m-E4EX	9	9	0.99	0.18		genotype:exercise:duration	2.2501	0.1419
	4m-E4NOEX	6	6	1.01	0.4
2J CMRO2 baseline	1m-E3EX	19	19	1.02	0.32	LMM with genotype, exercise and duration as fixed factors and anID and mouse cohort as random factors	genotype	0.165	0.6865
	1m-E3NOEX	7	7	0.95	0.24		exercise	0.2053	0.6527
	1m-E4EX	19	19	0.92	0.25		duration	0.0634	0.8028
	1m-E4NOEX	7	7	0.94	0.15		genotype:exercise	0.514	0.4771
	4m-E3EX	11	11	0.98	0.32		genotype:duration	0.0833	0.7747
	4m-E3NOEX	6	6	1	0.22		exercise:duration	1.5733	0.2183
	4m-E4EX	9	9	0.92	0.27		genotype:exercise:duration	0.1811	0.6732
	4m-E4NOEX	6	6	1.08	0.45
2K sO2 baseline	1m-E3EX	19	19	1.02	0.26	LMM with genotype, exercise and duration as fixed factors and anID and mouse cohort as random factors	genotype	0.208	0.6506
	1m-E3NOEX	7	7	1.13	0.07		exercise	0.1768	0.6762
	1m-E4EX	19	19	0.95	0.16		duration	10.3597	0.0033
	1m-E4NOEX	7	7	1.07	0.1		genotype:exercise	0.0164	0.8987
	4m-E3EX	11	11	0.98	0.27		genotype:duration	0.7361	0.3983
	4m-E3NOEX	6	6	0.9	0.12		exercise:duration	6.3405	0.0179
	4m-E4EX	9	9	1.02	0.26		genotype:exercise:duration	0.0254	0.8745
	4m-E4NOEX	6	6	0.92	0.12

## Sheet: Supp Table 3
Supplementary Table 3: Statistical outputs from Figure 3
Figure Label	Experimental Groups	n mice	n data	Mean	SD	Test	Factor	F value	p-value
3D,E Vasomotion	1m-E3EX	18	84	5.99	5.27	LMM with genotype, exercise and duration as fixed factors and anID and mouse cohort as random factors	genotype	3.2595	0.0794
	1m-E3NOEX	5	30	3.85	2.96		exercise	8.5983	0.0058
	1m-E4EX	18	70	3.62	3.18		duration	0.7024	0.4026
	1m-E4NOEX	7	22	2.49	2.76		genotype:exercise	0.0196	0.8894
	4m-E3EX	14	51	5.47	4.15		genotype:duration	1.3985	0.2378
	4m-E3NOEX	5	31	3.84	2.65		exercise:duration	0.424	0.5154
	4m-E4EX	13	31	5.75	9.88		genotype:exercise:duration
	4m-E4NOEX	4	25	2.84	3.64

## Sheet: Supp Table 4
Supplementary Table 4: Statistical outputs from Figure 4
Figure Label	Experimental Groups	n mice	n data	Mean	SD	Test	Factor	F value	p-value
4C-D CMRO2 stim	1m-E3EX	19	19	7.17	2.77	LMM with genotype, exercise and duration as fixed factors and anID and mouse cohort as random factors	genotype	2.3929	0.1281
	1m-E3NOEX	7	7	9	3.33		exercise	0.8967	0.3482
	1m-E4EX	19	19	7.89	3.15		duration	0.0014	0.9701
	1m-E4NOEX	7	7	5.94	3.44		genotype:exercise	1.8948	0.1747
	4m-E3EX	14	14	9.07	4.89		genotype:duration	0.2661	0.6086
	4m-E3NOEX	6	6	8.22	7.17		exercise:duration	1.4987	0.2275
	4m-E4EX	11	11	7.87	5.11		genotype:exercise:duration	0.1892	0.6658
	4m-E4NOEX	5	5	5.14	2.79
4E-F Speed Stim	1m-E3EX	19	19	7.44	4.71	LMM with genotype, exercise and duration as fixed factors and anID and mouse cohort as random factors	genotype	6.4678	0.0144
	1m-E3NOEX	7	7	8.43	5.13		exercise	4.6006	0.0376
	1m-E4EX	19	19	4.86	2.31		duration	0.2458	0.6224
	1m-E4NOEX	7	7	6.46	3.13		genotype:exercise	1.467	0.232
	4m-E3EX	14	14	7.27	3.11		genotype:duration	0.0009	0.9755
	4m-E3NOEX	6	6	9.89	6.06		exercise:duration	0.222	0.6398
	4m-E4EX	11	11	7.36	5.27		genotype:exercise:duration	2.4919	0.1212
	4m-E4NOEX	5	5	5.06	3.87
4G-H HbT Stim	1m-E3EX	19	19	1.32	1.05	LMM with genotype, exercise and duration as fixed factors and anID and mouse cohort as random factors	genotype	3.8997	0.0543
	1m-E3NOEX	7	7	0.56	0.77		exercise	1.5213	0.2237
	1m-E4EX	19	19	1.42	1.15		duration	0.7439	0.3937
	1m-E4NOEX	7	7	0.48	0.62		genotype:exercise	0.4927	0.4863
	4m-E3EX	14	14	1.55	1.36		genotype:duration	1.2922	0.2626
	4m-E3NOEX	6	6	1.29	2.88		exercise:duration	0.5355	0.4687
	4m-E4EX	11	11	0.77	0.95		genotype:exercise:duration	0.1124	0.7392
	4m-E4NOEX	5	5	0.45	0.5
4I-J sO2 Stim	1m-E3EX	19	19	9.25	3.32	LMM with genotype, exercise and duration as fixed factors and anID and mouse cohort as random factors	genotype	3.9933	0.0491
	1m-E3NOEX	7	7	9.06	6.99		exercise	1.7815	0.1858
	1m-E4EX	19	19	9.46	2.89		duration	1.1332	0.2903
	1m-E4NOEX	7	7	6.19	1.94		genotype:exercise	6.5346	0.0125
	4m-E3EX	14	14	9.57	4.48		genotype:duration	0.4544	0.5022
	4m-E3NOEX	6	6	12.21	4.66		exercise:duration	0.1563	0.6937
	4m-E4EX	11	11	10.47	5.56		genotype:exercise:duration	1.0299	0.3132
	4m-E4NOEX	5	5	5.96	3.54
4K-L Flux Stim	1m-E3EX	19	19	12.38	4.28	LMM with genotype, exercise and duration as fixed factors and anID and mouse cohort as random factors	genotype	3.1366	0.0831
	1m-E3NOEX	7	7	15.9	7.11		exercise	1.394	0.3171
	1m-E4EX	19	19	12.41	4.95		duration	0.3547	0.5548
	1m-E4NOEX	7	7	9.43	2.85		genotype:exercise	3.1764	0.0812
	4m-E3EX	14	14	13.71	5.99		genotype:duration	0.4443	0.5089
	4m-E3NOEX	6	6	12.4	8.03		exercise:duration	2.8085	0.1016
	4m-E4EX	11	11	13.48	6.72		genotype:exercise:duration	0.2627	0.6111
	4m-E4NOEX	5	5	8.41	3.01

## Sheet: Supp Table 5
Supplementary Table 5: Statistical outputs for Figure 5
Figure Label	Experimental Groups	n mice	n data	Mean	SD	Test	Factor	F value	p-value
5D Vessel Responsiveness	1m-E3EX-pial	19	95	64.78	30.03	LMM with genotype, exercise, vessel type and duration as fixed factors and anID and mouse cohort as random factors	genotype	19.118	0.0002
	1m-E3NOEX-pial	5	36	47.37	30.17		exercise	6.1709	0.0236
	1m-E4EX-pial	18	86	52.1	31.64		duration	1.0545	0.3049
	1m-E4NOEX-pial	6	43	29.05	29.51		vess_type	4.0742	0.0174
	4m-E3EX-pial	14	66	49.88	26.73		genotype:exercise	1.6705	0.2072
	4m-E3NOEX-pial	5	34	45.09	30.57		genotype:duration	5.5175	0.0191
	4m-E4EX-pial	13	51	52.22	33.64		exercise:duration	0.3552	0.5514
	4m-E4NOEX-pial	4	30	18.54	21.02		genotype:vess_type	0.4234	0.655
	1m-E3EX-int	4	10	53.38	31.14		exercise:vess_type	0.387	0.6793
	1m-E3NOEX-int	6	12	53.26	26.86		duration:vess_type	0.3926	0.6755
	1m-E4EX-int	3	9	48.02	29.75		genotype:exercise:duration	0.0373	0.8468
	1m-E4NOEX-int	5	20	33.44	22.94		genotype:exercise:vess_type	1.0162	0.3627
	4m-E3EX-int	3	17	59.99	43.08		genotype:duration:vess_type	4.7572	0.0089
	4m-E3NOEX-int	5	8	48.19	31.04		exercise:duration:vess_type	1.3097	0.2706
	4m-E4EX-int	3	6	39.08	25.19		genotype:exercise:duration:vess_type	1.8182	0.1631
	4m-E4NOEX-int	4	13	26.93	14.45
	1m-E3EX-cap	3	17	39.07	22.34
	1m-E3NOEX-cap	7	26	23.88	21.63
	1m-E4EX-cap	3	14	46.86	34.23
	1m-E4NOEX-cap	7	37	27.85	19.06
	4m-E3EX-cap	4	15	50.61	30.6
	4m-E3NOEX-cap	3	18	44.39	34.27
	4m-E4EX-cap	3	11	20.26	16.91
	4m-E4NOEX-cap	4	12	21.91	14.61
5G Vessel Max Peak during Stim	1m-E3EX-pial	19	88	10.37	4.82	LMM with genotype, exercise, vessel type and duration as fixed factors and anID and mouse cohort as random factors	genotype	5.2584	0.0222
	1m-E3NOEX-pial	5	33	12.05	4.22		exercise	5.7306	0.017
	1m-E4EX-pial	19	73	9.68	5.41		duration	0.2747	0.6004
	1m-E4NOEX-pial	6	30	9.27	4.26		vess_type	1.1078	0.331
	4m-E3EX-pial	14	59	9.21	4.92		genotype:exercise	4.3979	0.0364
	4m-E3NOEX-pial	5	29	13.66	6.86		genotype:duration	2.4947	0.1148
	4m-E4EX-pial	13	46	9.81	4.83		exercise:duration	0.1433	0.7051
	4m-E4NOEX-pial	5	19	9.97	5		genotype:vess_type	0.2071	0.813
	1m-E3EX-int	4	9	9.05	4.75		exercise:vess_type	1.4855	0.2273
	1m-E3NOEX-int	6	12	9.82	3.19		duration:vess_type	2.2768	0.1035
	1m-E4EX-int	3	8	10.49	10.07		genotype:exercise:duration	0.6848	0.4083
	1m-E4NOEX-int	6	17	7.09	2.83		genotype:exercise:vess_type	0.3048	0.7374
	4m-E3EX-int	3	13	16.12	8.13		genotype:duration:vess_type	1.0614	0.3466
	4m-E3NOEX-int	5	8	10.08	8.98		exercise:duration:vess_type	2.1762	0.1144
	4m-E4EX-int	3	5	11.81	6.9		genotype:exercise:duration:vess_type	0.9721	0.3789
	4m-E4NOEX-int	4	12	7.67	4.61
	1m-E3EX-cap	3	15	11.39	6.97
	1m-E3NOEX-cap	7	21	10.84	7.39
	1m-E4EX-cap	3	13	14.42	14.14
	1m-E4NOEX-cap	7	33	9.42	8.52
	4m-E3EX-cap	4	14	10.55	6.76
	4m-E3NOEX-cap	4	15	12.13	8.18
	4m-E4EX-cap	3	10	9.09	3.72
	4m-E4NOEX-cap	4	11	8.43	4.11
5L RBCV Responsiveness	1m-E3EX	15	47	43.41	29.52	LMM with genotype, exercise and duration as fixed factors and anID and mouse cohort as random factors	genotype	8.3474	0.0043
	1m-E3NOEX	4	12	35.5	30.14		exercise	2.178	0.1415
	1m-E4EX	15	47	37.53	36.88		duration	3.2197	0.0742
	1m-E4NOEX	7	21	27.85	27.03		genotype:exercise	1.9408	0.1651
	4m-E3EX	13	45	34.41	34.02		genotype:duration	1.1276	0.2895
	4m-E3NOEX	3	11	27.91	27.2		exercise:duration	0.0051	0.9431
	4m-E4EX	8	22	39.48	33.19		genotype:exercise:duration	1.4596	0.2284
	4m-E4NOEX	4	13	7.93	11.24
5M RBCV peak response	1m-E3EX	14	39	43.97	22.43	LMM with genotype, exercise and duration as fixed factors and anID and mouse cohort as random factors	genotype	0.6842	0.4143
	1m-E3NOEX	4	8	46.01	34.1		exercise	1.6623	0.2067
	1m-E4EX	12	35	44.5	29.89		duration	1.3805	0.2419
	1m-E4NOEX	7	15	26.25	16.05		genotype:exercise	2.312	0.1383
	4m-E3EX	12	31	34.96	20.21		genotype:duration	0.7451	0.3895
	4m-E3NOEX	2	9	34.49	17.75		exercise:duration	0.0025	0.9606
	4m-E4EX	7	14	38.48	26.05		genotype:exercise:duration	0.0646	0.7997
	4m-E4NOEX	2	5	25.71	15

## Sheet: Supp Table 6
Supplementary Table 6: Statistical outputs for Figure 6
Figure Label	Experimental Groups	n mice	n data	Mean	SD	Test	Factor	F value	p-value
6D Neuronal Calcium Increase (AUC)	1m-E3EX	7	7	1.77	0.43	LMM with genotype, exercise and duration as fixed factors and anID and mouse cohort as random factors	genotype	0.8026	0.3795
	1m-E3NOEX	6	6	2.71	1.32		exercise	0.1771	0.6874
	1m-E4EX	8	8	2.27	0.39		duration	1.0257	0.3217
	1m-E4NOEX	5	5	1.21	0.44		genotype:exercise	13.5841	0.0011
	4m-E3EX	7	7	1.55	0.3		genotype:duration	1.1627	0.2921
	4m-E3NOEX	3	3	1.9	0.02		exercise:duration	1.2071	0.2833
	4m-E4EX	5	5	2.46	1.6		genotype:exercise:duration	0.0519	0.8218
	4m-E4NOEX	3	3	1.02	0.42
6E NVCi in pial, intermediate vessels and capillaries	1m-E3EX-pial	19	95	7.4	7.85	LMM with genotype, exercise, vessel type and duration as fixed factors and anID as random factor	genotype	6.6727	0.0131
	1m-E3NOEX-pial	5	36	6.44	9.27		exercise	9.203	0.004
	1m-E4EX-pial	19	86	5.69	8.79		duration	0.2457	0.6203
	1m-E4NOEX-pial	6	43	0.77	5.1		vess_type	1.4055	0.246
	4m-E3EX-pial	14	66	4.19	10.94		genotype:exercise	0.4807	0.4916
	4m-E3NOEX-pial	5	34	6.53	10.36		genotype:duration	12.3101	0.0005
	4m-E4EX-pial	13	51	5.71	10.48		exercise:duration	0.1083	0.7422
	4m-E4NOEX-pial	5	30	-2.44	11.15		genotype:vess_type	0.971	0.3793
	1m-E3EX-int	4	10	6.14	5.1		exercise:vess_type	0.6529	0.5209
	1m-E3NOEX-int	6	12	4.06	6.9		duration:vess_type	1.305	0.2719
	1m-E4EX-int	3	8	10.68	16.16		genotype:exercise:duration	0.3694	0.5435
	1m-E4NOEX-int	6	20	1.76	4.87		genotype:exercise:vess_type	4.8643	0.008
	4m-E3EX-int	3	17	10.23	18.35		genotype:duration:vess_type	5.8695	0.003
	4m-E3NOEX-int	5	8	6.58	17		exercise:duration:vess_type	0.2788	0.7568
	4m-E4EX-int	3	6	5.82	10.21		genotype:exercise:duration:vess_type	3.7671	0.0236
	4m-E4NOEX-int	4	13	-1.66	6.78
	1m-E3EX-cap	3	17	6.46	4.98
	1m-E3NOEX-cap	7	26	1.04	10.46
	1m-E4EX-cap	3	15	5.53	21.39
	1m-E4NOEX-cap	7	37	1.14	4.73
	4m-E3EX-cap	4	15	14.38	14.43
	4m-E3NOEX-cap	4	18	8.9	9.62
	4m-E4EX-cap	3	11	-3.41	5.42
	4m-E4NOEX-cap	4	12	0	6.42
6F NVCi RBCV	1m-E3EX	15	47	22.6	29.41	LMM with genotype, exercise and duration as fixed factors and anID as random factors	genotype	0.918	0.3443
	1m-E3NOEX	4	12	30.13	45.86		exercise	0.0864	0.7704
	1m-E4EX	15	47	19.9	35.05		duration	7.5448	0.0065
	1m-E4NOEX	7	21	14.34	17.11		genotype:exercise	0.3603	0.552
	4m-E3EX	13	45	13.71	29.35		genotype:duration	0.325	0.5692
	4m-E3NOEX	3	11	18.08	27.53		exercise:duration	1.4345	0.2324
	4m-E4EX	8	22	15	24.52		genotype:exercise:duration	0.5135	0.4744
	4m-E4NOEX	4	13	2.95	15.59

## Sheet: Supp Table 7
Supplementary Table 7: Correlations between exercise level and neurovascular functional parameters
Correlation between (timepoint of haemodynamic data collection vs. timepoint of exercise measurement)	Variable	Pearson’s r	Lower CI	Upper CI	Fisher's Z	P value	FDR adjusted p
1m data vs. 2m distance travelled	Calcium response size	0.04	-0.64	0.68	0.04	0.92	0.95
	Capillary NVCi	0.2	-0.35	0.65	0.2	0.47	0.65
	Cap. response size	0.1	-0.44	0.58	0.1	0.73	0.82
	Cap. responsiveness	0.64	0.2	0.87	0.76	0.01	0.13
	CMRO2 - stimulus	0.14	-0.38	0.6	0.14	0.6	0.73
	CMRO2 baseline	-0.28	-0.68	0.25	-0.29	0.29	0.48
	Flux - stimulus	0.26	-0.27	0.67	0.27	0.34	0.52
	Flux baseline	-0.43	-0.76	0.09	-0.46	0.1	0.38
	HbT - stimulus	0.14	-0.38	0.6	0.14	0.6	0.73
	HbT baseline	-0.19	-0.63	0.34	-0.19	0.48	0.65
	Intermediate vessel NVCi	0.41	-0.15	0.77	0.44	0.14	0.42
	Intermediate vessel resp. size	0.67	0.19	0.89	0.81	0.01	0.13
	Intermediate vessel responsiveness	0.16	-0.4	0.64	0.16	0.58	0.73
	RBCV responsiveness	0.22	-0.35	0.67	0.22	0.45	0.65
	Pia NVCi	-0.07	-0.6	0.5	-0.07	0.83	0.86
	Pia response size	0.42	-0.2	0.8	0.45	0.17	0.42
	Pia responsiveness	-0.08	-0.6	0.5	-0.08	0.81	0.86
	RBCV NVCi	0.31	-0.26	0.72	0.32	0.27	0.47
	sO2 - stimulus	0.26	-0.27	0.67	0.27	0.33	0.52
	sO2 baseline	-0.64	-0.86	-0.21	-0.76	0.01	0.13
	Speed - stimulus	0.39	-0.13	0.74	0.41	0.13	0.42
	Speed baseline	-0.55	-0.82	-0.07	-0.62	0.03	0.24
	Vasomotion	0.41	-0.19	0.78	0.44	0.17	0.42
4m data vs. 2m distance travelled	Calcium response size	0.01	-0.88	0.88	0.01	0.99	1
	Capillary NVCi	0.14	-0.57	0.74	0.14	0.71	0.82
	Cap. response size	0.41	-0.35	0.84	0.44	0.27	0.47
	Cap. responsiveness	0.36	-0.4	0.83	0.38	0.34	0.52
	CMRO2 - stimulus	0.2	-0.42	0.7	0.2	0.53	0.69
	CMRO2 baseline	-0.38	-0.77	0.22	-0.4	0.2	0.44
	Flux - stimulus	0.42	-0.2	0.8	0.45	0.17	0.42
	Flux baseline	-0.07	-0.6	0.5	-0.07	0.82	0.86
	HbT - stimulus	0.46	-0.16	0.82	0.5	0.14	0.42
	HbT baseline	0.2	-0.4	0.67	0.2	0.52	0.69
	Intermediate vessel NVCi	0.61	-0.09	0.91	0.71	0.08	0.35
	Intermediate vessel resp. size	0.65	-0.03	0.92	0.78	0.06	0.29
	Intermediate vessel responsiveness	0.45	-0.31	0.86	0.48	0.23	0.45
	RBCV responsiveness	0.49	-0.26	0.87	0.54	0.18	0.43
	Pia NVCi	0.27	-0.4	0.75	0.28	0.43	0.64
	Pia response size	0.42	-0.29	0.83	0.45	0.23	0.45
	Pia responsiveness	0.63	0.04	0.89	0.74	0.04	0.28
	RBCV NVCi	0.45	-0.31	0.86	0.48	0.23	0.45
	sO2 - stimulus	0.12	-0.49	0.65	0.12	0.71	0.82
	sO2 baseline	0.41	-0.18	0.78	0.44	0.17	0.42
	Speed - stimulus	0.43	-0.19	0.81	0.46	0.16	0.42
	Speed baseline	-0.22	-0.69	0.37	-0.22	0.46	0.65
	Vasomotion	0.59	-0.06	0.89	0.68	0.07	0.34
4m data vs. 4m distance travelled	Calcium response size	0.24	-0.56	0.81	0.24	0.56	0.72
	Capillary NVCi	0.41	-0.18	0.78	0.44	0.17	0.42
	Cap. response size	0.55	0	0.85	0.62	0.05	0.28
	Cap. responsiveness	0.57	0.03	0.85	0.65	0.04	0.28
	CMRO2 - stimulus	0.31	-0.24	0.71	0.32	0.26	0.47
	CMRO2 baseline	0.18	-0.33	0.61	0.18	0.48	0.65
	Flux - stimulus	0.65	0.21	0.87	0.78	0.01	0.13
	Flux baseline	0.35	-0.15	0.71	0.37	0.16	0.42
	HbT - stimulus	0.77	0.42	0.92	1.02	0	0.06
	HbT baseline	0.27	-0.24	0.67	0.28	0.29	0.48
	Intermediate vessel NVCi	0.49	-0.09	0.82	0.54	0.09	0.37
	Intermediate vessel resp. size	0.34	-0.25	0.75	0.35	0.25	0.46
	Intermediate vessel responsiveness	0.72	0.29	0.91	0.91	0.01	0.13
	RBCV responsiveness	0.11	-0.47	0.63	0.11	0.71	0.82
	Pia NVCi	0.35	-0.19	0.73	0.37	0.2	0.44
	Pia response size	0.09	-0.46	0.59	0.09	0.76	0.85
	Pia responsiveness	0	-0.51	0.51	0	1	1
	RBCV NVCi	0.56	0.02	0.85	0.63	0.05	0.28
	sO2 - stimulus	0.06	-0.47	0.56	0.06	0.83	0.86
	sO2 baseline	0.48	0	0.78	0.52	0.05	0.28
	Speed - stimulus	0.35	-0.19	0.73	0.37	0.2	0.44
	Speed baseline	0.3	-0.22	0.68	0.31	0.25	0.46
	Vasomotion	0.61	0.11	0.86	0.71	0.02	0.22

## Sheet: Supp Table 7b
Supplementary Table 7B: Statistical outputs for Figure 7B&C
Figure Label	Test	Factor/ comparison	Test statistic (d.f.)	p-value
7B – Comparison of averduration correlations (Fisher’s Z transformed from Pearson’s R) of neurovascular function with distance travelled with duration	One way ANOVA with Tukey HSD post hoc tests	Duration at correlation	F = 5.49 (2,66)	0.0062
		distance at start/1 month data vs distance at start/4 month data	Diff = 0.22	0.068
		distance at start/1 month data vs 4 month distance/4 month data	Diff = 0.31	0.0055
		distance at start/4 month data vs 4 month distance/4 month data	Diff = 0.092	0.6
	One way t tests vs. 0 correlation	distance at start/1 month data	t = 1.45 (22)	0.16
		distance at start/4 month data	T = 5.33 (22)	2.4e-05
		4 month distance/ 4 month data	T = 7.62 (22)	1.3e-07
7C – Compare correlations between distance run and neurovascular function across APOE genotype	LMM with genotype as a fixed factor and the exact parameters correlated (e.g. RBCV at 1m/ distance at 2m) as a random factor (to enable paired comparison across genotypes)	genotype	F = 0.076 (1,135)	0.78

## Sheet: Supp Table 8
Supplementary Table 8:
Summary of the main sex effects observed when sex was added as a factor to the LMMs presented in the tables above.
Complete results of the anova test on LMM are shown in Supplementary Table S7.
Measure	Figure	Significant sex effect or interaction	Summary of the effect
Capillary Density	2B	sex: p = 0.0381	males have lower density
Pericyte Density	2C	Sex: p = 0.0031	males have lower density
Resting Flux	2H	sex: p = 0.0028	males have lower flux
Resting HBT	2I	sex: p = 0.0055	males have lower hbt
Resting CMRO2	2J	sex: p = 0.0222	males have lower cmro2
Vasomotion	3E	genotype*exercise*sex: p = 0.0327	E4NOEX male have lower vasomotion
Vessel Responsiveness	5D	sex*genotype: p = 0.0237	E4 females have lower responsiveness
Max Peak Vessel	5G	duration*sex*vessel type: p = 0.0265	older males have higher max peak in intermediate vessels
RBCV Responsiveness	5X	exercise * duration *sex: p = .0239	young E3NOEX females and young E4EX females have lower RBCV responsiveness than males
NVCi vessels	6E	exercise * duration * sex: p = 0.009	old EX females have higher NVCi than males and old NOEX females have lower NVCi than males

## Sheet: Supp Table S1
Supplementary Table S1: Statistical outputs for Supplementary Figure 2.
	Experimental Groups	n mice	n data	Mean	SD	Test	Test Statistic	F-value	p-value
S2A Locomotion percentduration	1m-E3EX	19	19	13.78	3.32	LMM with genotype, exercise and duration as fixed factors and anID as random factors	genotype	0.3198	0.5743
	1m-E3NOEX	7	7	13.19	4.26		exercise	0.2235	0.6385
	1m-E4EX	19	19	14.47	3.23		duration	0.5996	0.4434
	1m-E4NOEX	7	7	15.35	3.24		genotype:exercise	0.4518	0.5046
	4m-E3EX	11	11	13.5	3.45		genotype:duration	1.1996	0.2802
	4m-E3NOEX	6	6	16.46	7.86		exercise:duration	0.2289	0.6351
	4m-E4EX	9	9	15.18	4.11		genotype:exercise:duration	3.7391	0.0605
	4m-E4NOEX	6	6	14.2	2.81
S2B Speed of CBF	1m-E3EX	19	19	1.01	0.13	LMM with genotype, exercise and duration as fixed factors and anID as random factors	genotype	1.3811	0.2458
	1m-E3NOEX	7	7	0.99	0.21		exercise	0.0057	0.94
	1m-E4EX	19	19	1.03	0.19		duration	0.0117	0.9142
	1m-E4NOEX	7	7	1.02	0.23		genotype:exercise	1.0795	0.3041
	4m-E3EX	11	11	1.01	0.16		genotype:duration	0.6469	0.4253
	4m-E3NOEX	6	6	0.9	0.26		exercise:duration	0.0376	0.8471
	4m-E4EX	9	9	1	0.24		genotype:exercise:duration	1.1569	0.2877
	4m-E4NOEX	6	6	1.12	0.48

[truncated: 6 more sheets: Supp Table S2, Supp Table S3, Supp Table S4, Supp Table S5, Supp Table S6, Supp Table S7]
